# Supplementary material for: Clinical Use of Propranolol Reduces Biomarkers of Proliferation in Gastric Cancer
Source: Front Oncol. 2021 Apr 26;11:628613. doi: 10.3389/fonc.2021.628613 (PMC8108985; doi:10.3389/fonc.2021.628613)
Supplement: Supplementary file 2 [file Table_1.xls]

## Sheet: Sheet1
Table 1: IC50 of different gastric cell lines
	Gastric cancer cell lines
cell	time	IC-50 value
AGS	24h	75.43
	48h	39.43
	72h	32.29
HGC	24h	60.86
	48h	44.51
	72h	32.29
MFC	24h	110.87
	48h	98.24
	72h	95.35
Table 2: Expression of CD8+, CD4+ T cells and other cytokines in MFC spleen and tumor tissue
	MFC
marker	H-Score	P-value
CD8+（spleen）	23.52 ± 0.99 vs. 22.00 ± 1.32	0.384
CD4+（spleen)	63.40 ± 1.38 vs. 63.54 ± 1.88	0.954
CD8+（tumor）	39.52 ± 2.28 vs. 34.86 ± 6.22	0.502
CD4+(tumor)	18.1 ± 1.08 vs. 22.80 ± 4.55	0.35
GrzmB	41.94 ± 4.19 vs. 50.06 ± 7.56	0.375
IFN-γ	3.95 ± 2.72 vs. 3.77 ± 1.20	0.911
T-bet	14.24 ± 1.73 vs. 16.58 ±3.79	0.59
FoxP3	48.46 ± 5.08 vs. 40.08 ± 6.90	0.357
Table 3: The characteristics of gastric cancer patients
	Gastric cancer（n）
	Control	Propranolol
Age
<60	9	4
≥60	11	5
Gender
Female	8	2
Male	12	7
Tumor stage
I	1	1
II	6	5
III	13	3
Table 4: p-AKT, p-ERK and p-MEK values in gastric cancer patient
	Gastric cancer patient
Protein	H-Score	P-value
Ki-67	125.27±14.76 vs. 44.84±15.60	0.02
p-AKT	84.82 ± 10.42 vs. 89.45 ± 14.06	0.841
p-ERK	190.21 ± 4.47 vs. 176.26 ± 4.19	0.161
p-MEK	3.54 ± 1.36 vs. 4.70 ± 2.42	0.704
Table 5: Expression of GrzmB, IFN-γ and T-bet on CD8+ T cell
	Gastric cancer patient
Marker	% of CD8+ T cells	P-value
GrzmB	5.90 ± 2.26 vs. 1.15 ± 0.38	0.331
IFN-γ	5.40 ± 2.72 vs. 0.70 ± 0.31	0.421
T-bet	4.98 ± 1.71 vs. 1.48 ± 0.63	0.344
